# Supplementary material for: Metabolites involved in cellular communication among human cumulus-oocyte-complex and sperm during in vitro fertilization
Source: Reprod Biol Endocrinol. 2015 Nov 9;13:123. doi: 10.1186/s12958-015-0118-9 (PMC4640411; doi:10.1186/s12958-015-0118-9)
Supplement: Additional file 1: — Table S1. Analysis of gene expression in human oocytes related with PHS and LPC synthesis (XLS 10 kb) [file 12958_2015_118_MOESM1_ESM.xls]

## Sheet: Hoja1
Table S1: Analysis of gene expression in human oocytes related with PHS and LPC synthesis
Genes	Oocyte 1 (GSE36552)	Oocyte 2 (GSE36552)	Oocyte 3 (GSE36552)	Oocyte 1 (GSE44183)	Oocyte 2 (GSE44183)	Oocyte 3 (GSE44183)
ALB	0	0	0	0	0	0	negative control
ACTB	174.69	189362	181635	170.28	137.31	129.72	housekeeping gene
GAPDH	92384	78744	102.8	30.43	51.75	28.54	housekeeping gene
ACER3	6118	8127	7.075	4.26	3.73	2.10
ASAH1	23052	32526	24197	72.73	86.46	97.57
DEGS2 (hDES2)	24573	18257	17.88	3.06	9.21	10.38
PLA2G1B	0	0	0	0	0	0
PLA2G2A	0	0	0	0.03	0.00	0.00
PLA2G2C	0	0	0	0	0	0
PLA2G2D	0	0	0	0	0	0
PLA2G2E	0	0	0	0	0	0
PLA2G2F	0	0	0	0	0	0
PLA2G3	0	0	0	0.03	0.00	0.00
PLA2G4A	0	0	0	0	0	0
PLA2G4B	0	0	0	0.03	0.00	0.00
PLA2G4C	30498	20968	19581	33.27	34.96	40.37
PLA2G4D	0	0	0	0	0	0
PLA2G4E	0.384	0	0	0	0	0
PLA2G4F	0.264	0.272	0.311	2.47	0.19	0.00
PLA2G5	0	0	0	0	0	0
PLA2G6	0.614	0.434	0.45	0.03	1.68	0.55
PLA2G7	0.15	0	0	0.03	0.00	0.00
PLA2G10	0.648	0.452	0.486	0.03	0.00	0.67
PLA2G12A	1346	0.917	1131	4.97	3.60	4.31
PLA2G12B	4089	2289	2544	7.20	5.34	5.04
POU5F1P4	0	0	0	0	0	0
ZP1	46431	86458	78344	34.82	104.34	69.65
ZP2	184.42	335454	335658	249.45	954.01	413.66
ZP3	776277	963666	951743	540.87	3013.91	1340.00
ZP4	79322	154211	136083	360.43	932.09	598.39
