# Supplementary material for: Metabolites involved in cellular communication among human cumulus-oocyte-complex and sperm during in vitro fertilization
Source: Reprod Biol Endocrinol. 2015 Nov 9;13:123. doi: 10.1186/s12958-015-0118-9 (PMC4640411; doi:10.1186/s12958-015-0118-9)
Supplement: Additional file 2: — Table S2. In silico analysis of the gene expression in cumulus cells related with PHS and LPC synthesis using the GSE46490 data (XLS 8 kb) [file 12958_2015_118_MOESM2_ESM.xls]

## Sheet: Hoja1
Table S2: In silico analysis of the gene expression in cumulus cells related with PHS and LPC synthesis using the GSE46490 data
Genes symbol	Sample 1	Sample 2	Sample 3
ACTB	36978	37829	35587	housekeeping gene
ALB	0	0	1	negative control
ACER3	522	652	506
ASAH1	562	866	672
DEGS2 (hDES2)	14	4	11
PLA2G10	24	17	15
PLA2G12A	571	591	585
PLA2G12AP1	129	111	147
PLA2G12AP2	0	0	0
PLA2G12B	1	0	2
PLA2G15	519	619	629
PLA2G16	3651	5106	3217
PLA2G1B	1	0	0
PLA2G2A	28	25	13
PLA2G2C	0	1	0
PLA2G2D	1	3	1
PLA2G2E	1	1	1
PLA2G2F	6	13	5
PLA2G3	10	3	5
PLA2G4A	503	1032	482
PLA2G4B	111	35	67
PLA2G4C	42	77	34
PLA2G4D	0	1	2
PLA2G4E	1	2	1
PLA2G4F	0	0	0
PLA2G5	1050	726	386
PLA2G6	198	143	226
PLA2G7	6	12	25
